# Supplementary material for: Antiproliferative and Pro-Apoptotic Activity and Tubulin Dynamics Modulation of 1H-Benzimidazol-2-yl Hydrazones in Human Breast Cancer Cell Line MDA-MB-231
Source: Molecules. 2024 May 20;29(10):2400. doi: 10.3390/molecules29102400 (PMC11123699; doi:10.3390/molecules29102400)
Supplement: Supplementary file 1 [file molecules-29-02400-s001.zip]

Archive with 1 entries (1 files):
- molecules-2943492-supplementary.pdf
